# Supplementary material for: Exogenous Sugar Alleviates Salt Stress in Cucumber Seedlings by Regulating the Antioxidant System and Hormone Signaling
Source: Curr Issues Mol Biol. 2025 Sep 12;47(9):754. doi: 10.3390/cimb47090754 (PMC12468133; doi:10.3390/cimb47090754)
Supplement: Supplementary file 1 [file cimb-47-00754-s001.zip]

Archive with 15 entries (15 files):
- Figure/~$Figure.docx
- Figure/Figure 1.tif
- Figure/Figure 10.tif
- Figure/Figure 11.tif
- Figure/Figure 2.tif
- Figure/Figure 3.tif
- Figure/Figure 4.tif
- Figure/Figure 5.tif
- Figure/Figure 6.tif
- Figure/Figure 7.tif
- Figure/Figure 8.tif
- Figure/Figure 9.tif
- Figure/Figure.pdf
- Figure/Supplementary Table 1.xlsx
- Figure/Table.pdf
