# Supplementary material for: Exogenous Sugar Alleviates Salt Stress in Cucumber Seedlings by Regulating the Antioxidant System and Hormone Signaling
Source: Curr Issues Mol Biol. 2025 Sep 12;47(9):754. doi: 10.3390/cimb47090754 (PMC12468133; doi:10.3390/cimb47090754)
Supplement: Supplementary file 1 [file cimb-47-00754-s001.zip › Figure/Supplementary Table 1.xlsx]

## Sheet: CK_vs_S.TF.deg
Gene_ID	Symbol	Family	Description	Regulation
CsGy7G017760	-	bHLH	transcription factor bHLH130-like isoform X2	Down Regulation
CsGy6G001960	-	ERF	Ethylene-responsive transcription factor 5	Up Regulation
CsGy4G002920	-	WRKY	probable WRKY transcription factor 48	Up Regulation
CsGy4G016820	-	NAC	NAC domain-containing protein 2-like	Up Regulation
CsGy2G023500	-	TALE	Homeobox protein knotted-1-like 3	Up Regulation
CsGy3G006100	-	NAC	NAC domain-containing protein 55	Up Regulation
CsGy3G021650	-	ERF	ethylene-responsive transcription factor 1B-like	Up Regulation
CsGy4G020280	-	bHLH	transcription factor PIF4-like	Down Regulation
CsGy3G044320	-	NAC	NAC domain-containing protein 74	Up Regulation
CsGy3G029410	-	MYB	transcription factor DIVARICATA-like	Up Regulation
CsGy6G023820	-	ARF	Auxin response factor	Down Regulation
CsGy6G020670	-	ARF	Auxin response factor	Down Regulation
CsGy1G002270	-	TCP	Transcription factor	Down Regulation
CsGy2G006550	-	CO-like	protein CHLOROPLAST IMPORT APPARATUS 2 isoform X1	Down Regulation
CsGy6G033760	-	MYB	transcription factor MYB34-like	Up Regulation
CsGy6G016640	-	MYB	myb domain protein 9	Up Regulation
CsGy6G029500	-	HD-ZIP	homeobox-leucine zipper protein ATHB-6-like	Down Regulation
CsGy3G031960	-	HSF	heat stress transcription factor A-3	Up Regulation
CsGy4G020210	-	G2-like	putative Myb family transcription factor At1g14600	Up Regulation
CsGy6G016690	-	C2H2	zinc finger protein 6-like	Up Regulation
CsGy7G004130	-	ERF	ethylene-responsive transcription factor ERF054	Up Regulation
CsGy4G022990	-	C2H2	Zinc-finger protein 1	Up Regulation
CsGy1G029700	-	NF-YA	nuclear transcription factor Y subunit A-1-like isoform X1	Up Regulation
CsGy6G010700	-	ERF	ethylene-responsive transcription factor ERF054-like	Up Regulation
CsGy6G015730	-	LBD	LOB domain-containing protein 1-like	Down Regulation
CsGy6G020690	-	GATA	GATA transcription factor	Down Regulation
CsGy7G000250	-	DBB	B-box zinc finger protein 20-like isoform X1	Down Regulation
CsGy6G027540	-	HSF	Heat stress transcription factor	Up Regulation
CsGy6G032910	-	WRKY	probable WRKY transcription factor 31	Up Regulation
CsGy5G023190	-	TCP	transcription factor TCP15	Down Regulation
CsGy5G023470	-	NAC	NAC domain-containing protein, putative	Up Regulation
CsGy2G010460	-	ERF	ethylene-responsive transcription factor 1B-like	Up Regulation
CsGy6G019690	-	NAC	NAC domain-containing protein	Up Regulation
CsGy5G015000	-	MYB	myb domain protein 43	Up Regulation
CsGy6G033540	-	C2H2	zinc finger (C2H2 type) family protein	Up Regulation
CsGy7G020550	-	MYB_related	Chaperone DnaJ	Down Regulation
CsGy1G011570	-	MYB	Putative MYB transcription factor	Up Regulation
CsGy3G014890	-	ARR-B	Two-component response regulator	Down Regulation
CsGy1G002470	-	NAC	NAC domain protein,	Up Regulation
CsGy2G022200	-	MYB	myb domain protein 3r-4	Up Regulation
CsGy6G012550	-	bZIP	transcription factor TGA6-like isoform X1	Up Regulation
CsGy4G008040	-	TCP	transcription factor TCP4	Down Regulation
CsGy3G029060	-	Trihelix	trihelix transcription factor GT-3b	Up Regulation
CsGy3G008640	-	MYB_related	protein REVEILLE 6 isoform X2	Up Regulation
CsGy1G003820	-	MYB	transcription factor MYB24-like	Up Regulation
CsGy1G028150	-	ERF	ethylene-responsive transcription factor ERF017-like	Up Regulation
CsGy3G007570	-	HD-ZIP	homeobox-leucine zipper protein HAT3-like	Down Regulation
CsGy5G018010	-	MYB	myb domain protein 24	Up Regulation
CsGy3G008350	-	bZIP	common plant regulatory factor 1 isoform X1	Up Regulation
CsGy1G025810	-	C2H2	Zinc finger protein	Up Regulation
CsGy5G024470	-	RAV	AP2/ERF domain-containing transcription factor	Down Regulation
CsGy7G017930	-	HD-ZIP	homeobox-leucine zipper protein HOX11-like	Down Regulation
CsGy6G011680	-	ARF	Auxin response factor	Down Regulation
CsGy4G006570	-	Nin-like	LOW QUALITY PROTEIN: protein NLP7-like	Down Regulation
CsGy4G023430	-	C3H	zinc finger CCCH domain-containing protein 20-like	Down Regulation
CsGy2G016220	-	NAC	NAC domain-containing protein 78-like isoform X1	Up Regulation
CsGy7G001220	-	CAMTA	signal recognition particle 43 kDa protein, chloroplastic	Down Regulation
CsGy7G000080	-	MYB_related	protein RADIALIS-like 3	Down Regulation
CsGy3G039560	-	NAC	NAC domain-containing protein 72-like	Up Regulation
CsGy1G007780	-	HD-ZIP	homeobox-leucine zipper protein HAT5-like isoform X2	Up Regulation
CsGy2G020320	-	DBB	B-box zinc finger protein 20-like	Down Regulation
CsGy3G007760	-	HD-ZIP	homeobox-leucine zipper protein ATHB-7	Up Regulation
CsGy6G003270	-	CO-like	zinc finger protein CONSTANS-LIKE 6	Down Regulation
CsGy3G014920	-	GATA	GATA transcription factor 16-like	Down Regulation
CsGy4G011950	-	NAC	NAC domain protein	Down Regulation
CsGy1G027020	-	C3H	zinc finger CCCH domain-containing protein 49-like	Up Regulation
CsGy2G000360	-	HSF	Heat stress transcription factor A-2	Up Regulation
CsGy5G001200	-	Trihelix	trihelix transcription factor GTL1-like isoform X2	Down Regulation
CsGy1G005340	-	MYB	myb domain protein 31	Up Regulation
CsGy1G024040	-	ARF	Auxin response factor	Down Regulation
CsGy4G021720	-	SBP	Squamosa promoter-binding protein	Up Regulation
CsGy3G022860	-	GATA	GATA transcription factor	Down Regulation
CsGy3G031140	-	MYB	transcription factor RAX2	Up Regulation
CsGy1G012450	-	NAC	NAC domain-containing protein 73-like	Up Regulation
CsGy5G014940	-	GRAS	Gibberellin DELLA protein	Down Regulation
CsGy6G007350	-	ERF	ethylene-responsive transcription factor ERF113-like	Up Regulation
CsGy2G012760	-	GATA	GATA transcription factor	Down Regulation
CsGy5G005950	-	TCP	transcription factor TCP7-like	Down Regulation
CsGy5G003130	-	ERF	ethylene-responsive transcription factor ERF027	Down Regulation
CsGy7G006450	-	C2H2	zinc finger protein ZAT10-like	Up Regulation
CsGy3G006770	-	NAC	NAC domain-containing protein 55	Down Regulation
CsGy5G019020	-	GRAS	DELLA protein GAIP-B	Down Regulation
CsGy3G020500	-	GRAS	Gibberellin DELLA protein	Down Regulation
CsGy3G040510	-	M-type_MADS	agamous-like MADS-box protein AGL62	Up Regulation
CsGy2G018910	-	bZIP	ABSCISIC ACID-INSENSITIVE 5-like protein 5	Up Regulation
CsGy7G000730	-	MYB	Unknown Protein	Up Regulation
CsGy6G035450	-	WRKY	probable WRKY transcription factor 71	Up Regulation
CsGy6G028610	-	GRF	growth-regulating factor 1-like	Down Regulation
CsGy3G036650	-	MYB	myb-related protein 306-like	Down Regulation
CsGy7G010010	-	WRKY	probable WRKY transcription factor 71 isoform X1	Up Regulation
CsGy7G003550	-	CO-like	Zinc finger protein CONSTANS-LIKE 14	Up Regulation
CsGy3G023680	-	NAC	NAC domain-containing protein 68	Down Regulation
CsGy2G022310	-	bZIP	basic leucine zipper 9	Up Regulation
CsGy7G000110	-	bHLH	transcription factor bHLH49-like	Down Regulation
CsGy7G011010	-	NAC	NAC domain	Up Regulation
CsGy2G019780	-	MYB_related	protein RADIALIS-like 4	Down Regulation
CsGy3G001860	-	ARR-B	Two-component response regulator-like protein	Up Regulation
CsGy3G022050	-	C2H2	zinc finger (C2H2 type) family protein	Down Regulation
CsGy3G001550	-	bHLH	transcription factor MYC2-like	Up Regulation
CsGy5G006840	-	C2H2	zinc finger protein ZAT12-like	Up Regulation
CsGy3G002690	-	GRAS	scarecrow-like protein 6	Down Regulation
CsGy4G015500	-	ERF	ethylene-responsive transcription factor ERF036	Up Regulation
CsGy6G034590	-	ERF	Ethylene-responsive transcription factor, putative	Down Regulation
CsGy2G019870	-	ZF-HD	zinc-finger homeodomain protein 2	Down Regulation
CsGy5G000620	-	ERF	ethylene-responsive transcription factor CRF1-like	Up Regulation
CsGy2G012450	-	bZIP	bZIP transcription factor 53-like	Up Regulation
CsGy6G029660	-	C2H2	protein SENSITIVE TO PROTON RHIZOTOXICITY 1-like	Down Regulation
CsGy7G003850	-	MYB	transcription factor MYB39	Up Regulation
CsGy3G039010	-	Dof	dof zinc finger protein DOF1.7-like	Down Regulation
CsGy7G016640	-	GRAS	DELLA protein RGL2-like isoform X1	Up Regulation
CsGy1G003750	-	NAC	NAC domain-containing protein 92	Up Regulation
CsGy6G003240	-	ERF	ethylene-responsive transcription factor ERF118	Down Regulation
CsGy3G007210	-	ERF	ethylene-responsive transcription factor 13-like	Up Regulation
CsGy7G010960	-	HB-other	homeobox-DDT domain protein RLT3 isoform X1	Down Regulation
CsGy5G019430	-	ARR-B	Two-component response regulator	Down Regulation
CsGy5G026540	-	GATA	GATA transcription factor	Down Regulation
CsGy7G016720	-	WRKY	probable WRKY transcription factor 23	Up Regulation
CsGy1G005390	-	Dof	Zinc finger, Dof-type	Down Regulation
CsGy7G018470	-	ERF	ethylene-responsive transcription factor ERF003-like	Down Regulation
CsGy3G017350	-	MYB_related	protein REVEILLE 6-like isoform X2	Down Regulation
CsGy3G015280	-	MYB	transcription factor MYB108	Up Regulation
CsGy4G004120	-	MYB_related	transcription factor MYB1R1	Up Regulation
CsGy5G013670	-	TCP	transcription factor TCP21-like	Down Regulation
CsGy7G007120	-	bZIP	ABSCISIC ACID-INSENSITIVE 5-like protein 4 isoform X1	Up Regulation
CsGy1G006340	-	TCP	transcription factor TCP18-like	Down Regulation
CsGy7G014390	-	ARF	Auxin-responsive protein	Down Regulation
CsGy6G001860	-	bHLH	transcription factor bHLH51	Up Regulation
CsGy3G040800	-	ARF	Auxin response factor	Up Regulation
CsGy2G000630	-	NAC	NAC domain-containing protein 75	Up Regulation
CsGy3G039120	-	bHLH	transcription factor bHLH87-like	Up Regulation
CsGy1G000270	-	NAC	NAC domain-containing protein 83-like	Up Regulation
CsGy3G000770	-	bHLH	transcription factor MYC3-like	Up Regulation
CsGy3G008960	-	MYB	transcription repressor MYB6	Up Regulation
CsGy7G004440	-	ERF	Ethylene-responsive transcription factor	Up Regulation
CsGy5G028200	-	bHLH	Transcription factor	Down Regulation
CsGy2G018100	-	TALE	Branched-chain-amino-acid aminotransferase	Up Regulation
CsGy5G003880	-	YABBY	Protein YABBY 5	Down Regulation
CsGy2G016190	-	MYB	myb domain protein 9	Up Regulation
CsGy4G003640	-	FAR1	protein FAR1-RELATED SEQUENCE 12-like isoform X1	Up Regulation
CsGy6G003160	-	bZIP	transcription factor HBP-1b(C38) isoform X2	Down Regulation
CsGy1G000050	-	ERF	Ethylene-responsive transcription factor 2	Up Regulation
CsGy3G042510	-	MYB	Myb family transcription factor family protein	Up Regulation
CsGy3G002410	-	HD-ZIP	homeobox-leucine zipper protein HAT4	Down Regulation
CsGy4G007860	-	DBB	B-box zinc finger protein 22	Down Regulation
CsGy1G012250	-	Dof	dof zinc finger protein DOF2.2-like	Down Regulation
CsGy5G005870	-	ERF	Ethylene-responsive transcription factor 1	Down Regulation
CsGy4G022510	-	NAC	NAC domain protein	Up Regulation
CsGy3G006900	-	AP2	AP2-like ethylene-responsive transcription factor AIL6	Up Regulation
CsGy2G018260	-	GRF	growth-regulating factor 6-like	Down Regulation
CsGy3G021630	-	MYB	myb-related protein Myb4-like	Up Regulation
CsGy1G012360	-	ERF	ethylene-responsive transcription factor 8	Up Regulation
CsGy1G006510	-	bHLH	transcription factor BEE 3-like	Down Regulation
CsGy7G014380	-	ARF	Auxin-responsive protein	Down Regulation
CsGy4G005060	-	GATA	GATA transcription factor	Down Regulation
CsGy1G012960	-	LBD	LOB domain-containing protein 1-like	Up Regulation
CsGy6G003130	-	G2-like	probable transcription factor GLK2	Down Regulation
CsGy7G007270	-	B3	B3 domain-containing protein At3g19184-like isoform X1	Down Regulation
CsGy2G024360	-	ERF	ethylene-responsive transcription factor ERF019	Up Regulation
CsGy2G001180	-	HSF	heat stress transcription factor C-1-like	Up Regulation
CsGy7G016810	-	MYB	transcription factor MYB108-like	Up Regulation
CsGy1G014500	-	C2H2	zinc finger protein WIP3	Up Regulation
CsGy1G008380	-	Dof	dof zinc finger protein DOF5.6	Up Regulation
CsGy6G010010	-	MYB	transcription repressor MYB6-like	Up Regulation
CsGy2G025130	-	WRKY	Probable WRKY transcription factor 75	Up Regulation
CsGy1G026450	-	bZIP	light-inducible protein CPRF2-like	Down Regulation
CsGy1G021480	-	BES1	BES1/BZR1 homolog protein 4	Up Regulation
CsGy5G026190	-	C2H2	zinc finger protein ZAT5-like	Up Regulation
CsGy5G028280	-	ZF-HD	zinc-finger homeodomain protein 10-like	Down Regulation
CsGy5G027110	-	Trihelix	Transcription factor	Down Regulation
CsGy3G030220	-	Dof	dof zinc finger protein DOF5.1-like isoform X1	Up Regulation
CsGy3G015240	-	WRKY	probable WRKY transcription factor 48	Up Regulation
CsGy4G004060	-	ERF	ethylene-responsive transcription factor ERF106	Down Regulation
CsGy3G031300	-	MYB	transcription factor MYB114-like	Up Regulation
CsGy6G004720	-	ERF	ethylene-responsive transcription factor ERF113-like	Up Regulation
CsGy3G007140	-	bHLH	transcription factor bHLH67 isoform X1	Down Regulation
CsGy3G003650	-	ERF	ethylene-responsive transcription factor ERF026-like	Down Regulation
CsGy3G007470	-	SBP	squamosa promoter-binding-like protein 7 isoform X1	Up Regulation
CsGy7G003660	-	bHLH	transcription factor bHLH117	Up Regulation
CsGy3G027300	-	MIKC_MADS	MADS-box transcription factor	Up Regulation
CsGy3G024530	-	bHLH	transcription factor ICE1	Down Regulation
CsGy4G014030	-	Dof	dof zinc finger protein DOF5.1-like	Up Regulation
CsGy2G020200	-	ERF	Ethylene-responsive transcription factor 5	Up Regulation
CsGy1G012180	-	bHLH	transcription factor bHLH118-like	Down Regulation
CsGy3G023870	-	SBP	squamosa promoter-binding-like protein 13A	Down Regulation
CsGy5G022020	-	HB-other	homeobox protein knotted-1-like 6	Up Regulation
CsGy1G007220	-	NF-X1	NF-X1-type zinc finger protein NFXL1	Up Regulation
CsGy1G008690	-	MYB	transcription factor MYB86-like	Down Regulation
CsGy3G044470	-	ARR-B	Two-component response regulator-like protein APRR2	Up Regulation
CsGy3G023860	-	WRKY	probable WRKY transcription factor 75	Up Regulation
CsGy7G004460	-	C3H	zinc finger CCCH domain-containing protein 2-like	Down Regulation
CsGy6G006490	-	GRAS	protein SHORT-ROOT-like	Down Regulation
CsGy6G034490	-	NAC	NAC domain-containing protein 21/22	Up Regulation
CsGy6G034600	-	ERF	ethylene-responsive transcription factor ERF091	Up Regulation
CsGy3G014830	-	ERF	Ethylene-responsive transcription factor 1	Up Regulation
CsGy2G000570	-	C3H	zinc finger CCCH domain-containing protein 20-like	Down Regulation
CsGy1G019500	-	G2-like	Two-component response regulator	Down Regulation
CsGy4G002800	-	NAC	NAC domain-containing protein	Down Regulation
CsGy7G013790	-	bHLH	basic helix-loop-helix (bHLH) DNA-binding superfamily protein	Up Regulation
CsGy1G020130	-	AP2	AP2-like ethylene-responsive transcription factor AIL5	Up Regulation
CsGy6G017960	-	NAC	protein CUP-SHAPED COTYLEDON 3 isoform X1	Down Regulation
CsGy6G033000	-	G2-like	probable transcription factor KAN2 isoform X2	Up Regulation
CsGy6G005800	-	LBD	LOB domain-containing protein 18-like	Up Regulation
CsGy1G006250	-	NF-YB	protein MIZU-KUSSEI 1-like	Down Regulation
CsGy3G023810	-	TCP	transcription factor TCP20	Down Regulation
CsGy3G043610	-	ERF	Ethylene-responsive transcription factor 4	Up Regulation
CsGy6G011360	-	LBD	LOB domain-containing protein 4-like	Up Regulation
CsGy4G006490	-	ARF	Auxin response factor	Down Regulation
CsGy5G017990	-	MYB_related	Transcription factor	Up Regulation
CsGy3G035800	-	HSF	heat stress transcription factor B-3-like	Up Regulation
CsGy7G004760	-	NAC	NAC domain-containing protein 104	Down Regulation
CsGy3G034440	-	MYB	transcription factor MYB44	Up Regulation
CsGy6G008820	-	bHLH	transcription factor UNE10	Down Regulation
CsGy3G007220	-	ERF	Ethylene-responsive transcription factor 13	Up Regulation
CsGy5G002100	-	ERF	ethylene-responsive transcription factor CRF2-like	Down Regulation
CsGy6G028920	-	bHLH	transcription factor bHLH18-like	Up Regulation
CsGy5G022910	-	HD-ZIP	homeobox-leucine zipper protein ATHB-16	Up Regulation
CsGy5G001270	-	ERF	ethylene-responsive transcription factor ERF096-like	Up Regulation
CsGy6G005810	-	LBD	LOB domain-containing protein 19	Up Regulation
CsGy4G022960	-	LBD	LOB domain-containing protein 39-like	Up Regulation
CsGy4G017080	-	ERF	ethylene-responsive transcription factor ERF014	Down Regulation
CsGy7G018210	-	AP2	AP2-like ethylene-responsive transcription factor	Up Regulation
CsGy6G011130	-	NAC	NAC domain-containing protein 76	Up Regulation
CsGy6G034920	-	G2-like	transcription factor stalky-like isoform X1	Up Regulation
CsGy2G008960	-	bHLH	LOW QUALITY PROTEIN: transcription factor bHLH91-like	Up Regulation
CsGy5G025060	-	ARR-B	two-component response regulator ORR24-like	Up Regulation
CsGy4G023930	-	Nin-like	protein RKD2-like isoform X1	Down Regulation
CsGy3G002560	-	C2H2	zinc finger protein ZAT4-like	Down Regulation
CsGy2G018810	-	WOX	WUSCHEL-related homeobox 4	Up Regulation
CsGy5G022170	-	bHLH	BHLH transcription factor	Up Regulation
CsGy6G011530	-	WRKY	probable WRKY transcription factor 12	Up Regulation
CsGy3G012170	-	ERF	ethylene-responsive transcription factor 14-like	Up Regulation
CsGy3G040720	-	MIKC_MADS	MADS-box transcription factor	Up Regulation
CsGy6G030330	-	HD-ZIP	homeobox-leucine zipper protein ATHB-40	Up Regulation
CsGy6G034290	-	SBP	squamosa promoter-binding protein 1	Down Regulation
CsGy3G020400	-	bHLH	transcription factor BEE 3-like isoform X1	Down Regulation
CsGy4G011210	-	MIKC_MADS	MADS-box transcription factor 27	Down Regulation
CsGy3G026010	-	G2-like	myb family transcription factor APL	Up Regulation
CsGy3G015780	-	bHLH	transcription factor bHLH62-like	Down Regulation
CsGy7G010110	-	LBD	LOB domain-containing protein 4-like	Up Regulation
CsGy3G008400	-	ERF	Ethylene-responsive transcription factor 1B	Up Regulation
CsGy7G014120	-	ERF	ethylene-responsive transcription factor 1B-like	Up Regulation
CsGy5G025410	-	AP2	ethylene-responsive transcription factor WRI1	Up Regulation
CsGy6G018380	-	ERF	ethylene-responsive transcription factor ERF017-like	Up Regulation
CsGy7G003810	-	MYB	transcription factor WER-like	Up Regulation
CsGy3G016560	-	MIKC_MADS	MADS box transcription factor	Down Regulation
CsGy1G022060	-	C2H2	zinc finger protein ZAT12-like	Up Regulation
CsGy5G028160	-	HD-ZIP	homeobox-leucine zipper protein ATHB-20-like	Down Regulation
CsGy5G003150	-	ERF	Ethylene-responsive transcription factor 1	Up Regulation
CsGy5G030310	-	ERF	ethylene-responsive transcription factor ERF021	Up Regulation
CsGy6G003330	-	GRAS	nodulation-signaling pathway 2 protein	Down Regulation
CsGy1G011770	-	NAC	NAC domain containing protein 25	Up Regulation
CsGy1G024760	-	WRKY	probable WRKY transcription factor 14 isoform X1	Up Regulation
CsGy2G000390	-	bHLH	putative transcription factor bHLH041 isoform X1	Down Regulation
CsGy5G022070	-	YABBY	axial regulator YABBY 4	Up Regulation
CsGy1G009700	-	SBP	squamosa promoter-binding-like protein 13A	Up Regulation
CsGy6G010360	-	NAC	NAC domain-containing protein 35-like	Down Regulation
CsGy6G033240	-	HD-ZIP	homeobox-leucine zipper protein PROTODERMAL FACTOR 2	Up Regulation
CsGy1G001810	-	E2F/DP	E2F transcription factor-like E2FE isoform X2	Up Regulation
CsGy1G002160	-	WRKY	probable WRKY transcription factor 61 isoform X2	Up Regulation
CsGy3G031410	-	C2H2	zinc finger protein ZAT5-like	Up Regulation
CsGy6G013490	-	LBD	LOB domain-containing protein 12-like	Up Regulation
CsGy6G017500	-	Dof	Dof zinc finger protein 4	Up Regulation
CsGy1G007260	-	G2-like	transcription repressor KAN1-like isoform X1	Up Regulation
CsGy3G040260	-	MYB_related	protein RADIALIS-like 3	Up Regulation
CsGy4G022490	-	HSF	heat stress transcription factor B-4	Down Regulation
CsGy1G002300	-	ZF-HD	mini zinc finger protein 3-like	Down Regulation
CsGy1G014650	-	NAC	NAC domain-containing protein 90-like	Down Regulation
CsGy7G007190	-	bHLH	transcription factor bHLH95-like	Up Regulation
CsGy6G028940	-	bHLH	transcription factor bHLH25-like	Up Regulation
CsGy1G004900	-	HD-ZIP	Homeobox-leucine zipper family protein	Up Regulation

## Sheet: CK_vs_Glu.TF.deg
Gene_ID	Symbol	Family	Description	Regulation
CsGy6G022710	-	TALE	BEL1-like homeodomain protein 1	Down Regulation
CsGy3G007760	-	HD-ZIP	homeobox-leucine zipper protein ATHB-7	Down Regulation
CsGy3G008200	-	WRKY	probable WRKY transcription factor 46	Down Regulation
CsGy3G003650	-	ERF	ethylene-responsive transcription factor ERF026-like	Up Regulation
CsGy3G023860	-	WRKY	probable WRKY transcription factor 75	Down Regulation
CsGy3G008570	-	WRKY	Probable WRKY transcription factor 24	Up Regulation
CsGy7G000110	-	bHLH	transcription factor bHLH49-like	Up Regulation
CsGy7G000080	-	MYB_related	protein RADIALIS-like 3	Up Regulation
CsGy1G003820	-	MYB	transcription factor MYB24-like	Down Regulation
CsGy2G000910	-	ERF	Ethylene-responsive transcription factor 4	Up Regulation
CsGy3G009480	-	GRF	growth-regulating factor 9	Down Regulation
CsGy6G002650	-	ERF	Ethylene-responsive transcription factor 114	Up Regulation
CsGy3G003690	-	GRAS	scarecrow-like protein 28	Up Regulation
CsGy7G006450	-	C2H2	zinc finger protein ZAT10-like	Down Regulation
CsGy1G030220	-	SRS	protein LATERAL ROOT PRIMORDIUM 1	Down Regulation
CsGy2G019870	-	ZF-HD	zinc-finger homeodomain protein 2	Up Regulation
CsGy6G004720	-	ERF	ethylene-responsive transcription factor ERF113-like	Up Regulation
CsGy2G002590	-	bHLH	transcription factor bHLH66	Down Regulation
CsGy3G021630	-	MYB	myb-related protein Myb4-like	Down Regulation
CsGy6G026410	-	WRKY	probable WRKY transcription factor 13	Down Regulation
CsGy2G001180	-	HSF	heat stress transcription factor C-1-like	Down Regulation
CsGy5G006840	-	C2H2	zinc finger protein ZAT12-like	Down Regulation
CsGy2G015250	-	ERF	ethylene-responsive transcription factor ERF110-like	Up Regulation
CsGy2G018100	-	TALE	Branched-chain-amino-acid aminotransferase	Down Regulation
CsGy4G021500	-	bZIP	Basic leucine zipper 61	Up Regulation
CsGy2G024360	-	ERF	ethylene-responsive transcription factor ERF019	Up Regulation
CsGy2G025130	-	WRKY	Probable WRKY transcription factor 75	Down Regulation
CsGy6G010700	-	ERF	ethylene-responsive transcription factor ERF054-like	Up Regulation
CsGy3G015280	-	MYB	transcription factor MYB108	Down Regulation
CsGy6G016690	-	C2H2	zinc finger protein 6-like	Down Regulation
CsGy2G009390	-	ERF	ethylene-responsive transcription factor ERF062	Down Regulation
CsGy5G008920	-	WRKY	WRKY transcription factor 34	Down Regulation
CsGy7G001380	-	NAC	NAC domain-containing protein 35-like	Down Regulation
CsGy1G003750	-	NAC	NAC domain-containing protein 92	Down Regulation
CsGy5G028250	-	MYB	transcription factor MYB30-like	Up Regulation
CsGy1G027460	-	bHLH	putative transcription factor bHLH041 isoform X1	Down Regulation
CsGy6G013210	-	HSF	heat stress transcription factor A-4c-like	Down Regulation
CsGy6G034920	-	G2-like	transcription factor stalky-like isoform X1	Down Regulation
CsGy7G016810	-	MYB	transcription factor MYB108-like	Down Regulation
CsGy6G010360	-	NAC	NAC domain-containing protein 35-like	Down Regulation

## Sheet: CK_vs_Suc.TF.deg
Gene_ID	Symbol	Family	Description	Regulation
CsGy3G023480	-	MYB	transcription factor MYB108	Up Regulation
CsGy6G004720	-	ERF	ethylene-responsive transcription factor ERF113-like	Up Regulation
CsGy1G011570	-	MYB	Putative MYB transcription factor	Up Regulation
CsGy2G022020	-	ERF	Ethylene-responsive transcription factor 4	Up Regulation
CsGy6G017500	-	Dof	Dof zinc finger protein 4	Up Regulation
CsGy1G000050	-	ERF	Ethylene-responsive transcription factor 2	Up Regulation
CsGy2G015250	-	ERF	ethylene-responsive transcription factor ERF110-like	Up Regulation
CsGy2G024360	-	ERF	ethylene-responsive transcription factor ERF019	Up Regulation
CsGy7G017770	-	bHLH	Unknown Protein	Up Regulation
CsGy5G019290	-	HD-ZIP	Homeobox-leucine zipper protein 17	Up Regulation
CsGy7G003850	-	MYB	transcription factor MYB39	Up Regulation
CsGy6G011360	-	LBD	LOB domain-containing protein 4-like	Up Regulation
CsGy6G011420	-	NAC	Putative NAC domain containing protein 42	Up Regulation

## Sheet: S_vs_GluS.TF.deg
Gene_ID	Symbol	Family	Description	Regulation
CsGy5G013930	-	RAV	AP2/ERF and B3 domain-containing transcription factor RAV1-like	Up Regulation
CsGy4G017080	-	ERF	ethylene-responsive transcription factor ERF014	Up Regulation
CsGy1G000270	-	NAC	NAC domain-containing protein 83-like	Down Regulation
CsGy2G000360	-	HSF	Heat stress transcription factor A-2	Down Regulation
CsGy7G003810	-	MYB	transcription factor WER-like	Up Regulation
CsGy5G029130	-	bZIP	Basic leucine-zipper 42	Down Regulation
CsGy5G005870	-	ERF	Ethylene-responsive transcription factor 1	Up Regulation
CsGy3G022860	-	GATA	GATA transcription factor	Up Regulation
CsGy3G041560	-	bZIP	transcription factor HY5	Up Regulation
CsGy5G013500	-	NAC	NAC domain-containing protein 45	Up Regulation
CsGy2G016190	-	MYB	myb domain protein 9	Up Regulation
CsGy5G004570	-	ERF	ethylene-responsive transcription factor 1A-like	Up Regulation
CsGy2G006130	-	ARF	Auxin-responsive protein	Up Regulation
CsGy7G013790	-	bHLH	basic helix-loop-helix (bHLH) DNA-binding superfamily protein	Down Regulation
CsGy1G004900	-	HD-ZIP	Homeobox-leucine zipper family protein	Down Regulation
CsGy6G004720	-	ERF	ethylene-responsive transcription factor ERF113-like	Up Regulation
CsGy6G028940	-	bHLH	transcription factor bHLH25-like	Down Regulation
CsGy3G016030	-	NAC	NAC domain-containing protein 7-like	Down Regulation

## Sheet: S_vs_SucS.TF.deg
Gene_ID	Symbol	Family	Description	Regulation
CsGy3G007210	-	ERF	ethylene-responsive transcription factor 13-like	Up Regulation
CsGy6G016690	-	C2H2	zinc finger protein 6-like	Down Regulation
CsGy7G019850	-	HD-ZIP	homeobox-leucine zipper protein GLABRA 2	Up Regulation
CsGy6G034120	-	HSF	heat stress transcription factor B-2a-like	Up Regulation
CsGy5G024480	-	G2-like	LOW QUALITY PROTEIN: transcription factor LUX	Down Regulation
CsGy3G039550	-	NAC	NAC domain-containing protein 18-like	Down Regulation
CsGy6G010010	-	MYB	transcription repressor MYB6-like	Up Regulation
CsGy7G020550	-	MYB_related	Chaperone DnaJ	Up Regulation
CsGy5G023470	-	NAC	NAC domain-containing protein, putative	Down Regulation
CsGy1G009700	-	SBP	squamosa promoter-binding-like protein 13A	Up Regulation
CsGy3G009480	-	GRF	growth-regulating factor 9	Down Regulation
CsGy2G010650	-	bHLH	transcription factor bHLH92	Up Regulation
CsGy6G009170	-	GRAS	scarecrow-like transcription factor PAT1	Down Regulation
CsGy6G028240	-	LBD	LOB domain-containing protein	Down Regulation
CsGy3G007220	-	ERF	Ethylene-responsive transcription factor 13	Up Regulation
CsGy3G023390	-	HD-ZIP	homeobox-leucine zipper protein HAT22-like	Down Regulation
CsGy5G029130	-	bZIP	Basic leucine-zipper 42	Down Regulation
CsGy6G003700	-	Trihelix	trihelix transcription factor GT-2-like	Down Regulation
CsGy3G044470	-	ARR-B	Two-component response regulator-like protein APRR2	Down Regulation
CsGy3G042310	-	Trihelix	trihelix transcription factor ASR3	Up Regulation
CsGy1G002470	-	NAC	NAC domain protein,	Down Regulation
CsGy2G022020	-	ERF	Ethylene-responsive transcription factor 4	Up Regulation
CsGy6G031120	-	DBB	B-box zinc finger protein 19-like isoform X1	Up Regulation
CsGy2G025130	-	WRKY	Probable WRKY transcription factor 75	Down Regulation
CsGy2G020200	-	ERF	Ethylene-responsive transcription factor 5	Down Regulation
CsGy6G016150	-	CO-like	zinc finger protein CONSTANS-LIKE 1 isoform X1	Down Regulation
CsGy7G014390	-	ARF	Auxin-responsive protein	Up Regulation
CsGy7G016810	-	MYB	transcription factor MYB108-like	Down Regulation
CsGy5G013930	-	RAV	AP2/ERF and B3 domain-containing transcription factor RAV1-like	Up Regulation
CsGy3G000770	-	bHLH	transcription factor MYC3-like	Up Regulation
CsGy1G012450	-	NAC	NAC domain-containing protein 73-like	Down Regulation
CsGy2G018100	-	TALE	Branched-chain-amino-acid aminotransferase	Down Regulation
CsGy4G013560	-	AP2	ethylene-responsive transcription factor RAP2-7-like	Up Regulation
CsGy3G040260	-	MYB_related	protein RADIALIS-like 3	Up Regulation
CsGy4G024750	-	C2H2	zinc finger protein 1-like	Up Regulation
CsGy3G022860	-	GATA	GATA transcription factor	Up Regulation
CsGy2G000630	-	NAC	NAC domain-containing protein 75	Down Regulation
CsGy1G007260	-	G2-like	transcription repressor KAN1-like isoform X1	Down Regulation
CsGy7G003810	-	MYB	transcription factor WER-like	Up Regulation
CsGy1G003310	-	SBP	Unknown Protein	Up Regulation
CsGy1G003750	-	NAC	NAC domain-containing protein 92	Down Regulation
CsGy3G023480	-	MYB	transcription factor MYB108	Up Regulation
CsGy6G029860	-	ERF	ethylene-responsive transcription factor ERF060	Down Regulation
CsGy5G022910	-	HD-ZIP	homeobox-leucine zipper protein ATHB-16	Up Regulation
CsGy6G020450	-	bHLH	transcription factor PRE6-like	Down Regulation
CsGy1G022090	-	MYB	transcription factor MYB59-like	Down Regulation
CsGy6G031150	-	MYB_related	Histone H1	Down Regulation
CsGy7G016640	-	GRAS	DELLA protein RGL2-like isoform X1	Down Regulation
CsGy6G002650	-	ERF	Ethylene-responsive transcription factor 114	Up Regulation
CsGy7G000080	-	MYB_related	protein RADIALIS-like 3	Up Regulation
CsGy2G016190	-	MYB	myb domain protein 9	Down Regulation
CsGy1G004900	-	HD-ZIP	Homeobox-leucine zipper family protein	Down Regulation
CsGy6G028920	-	bHLH	transcription factor bHLH18-like	Up Regulation
CsGy2G015830	-	NAC	NAC domain-containing protein 104-like isoform X1	Down Regulation
CsGy3G026010	-	G2-like	myb family transcription factor APL	Down Regulation
CsGy1G005390	-	Dof	Zinc finger, Dof-type	Down Regulation
CsGy3G015280	-	MYB	transcription factor MYB108	Down Regulation
CsGy1G010820	-	HD-ZIP	homeobox-leucine zipper protein PROTODERMAL FACTOR 2	Up Regulation
CsGy6G028930	-	bHLH	transcription factor bHLH18-like	Up Regulation
CsGy6G027300	-	Dof	dof zinc finger protein DOF5.3-like	Down Regulation
CsGy1G002160	-	WRKY	probable WRKY transcription factor 61 isoform X2	Down Regulation
CsGy6G005810	-	LBD	LOB domain-containing protein 19	Down Regulation
CsGy6G035210	-	MIKC_MADS	MADS-box transcription factor 3	Up Regulation
CsGy3G006900	-	AP2	AP2-like ethylene-responsive transcription factor AIL6	Down Regulation
CsGy7G000030	-	MYB_related	protein RADIALIS-like 1	Up Regulation
CsGy7G000010	-	MYB_related	protein RADIALIS-like 1	Up Regulation
CsGy3G016560	-	MIKC_MADS	MADS box transcription factor	Up Regulation
CsGy3G008400	-	ERF	Ethylene-responsive transcription factor 1B	Down Regulation
CsGy5G013560	-	MYB_related	protein REVEILLE 1-like isoform X1	Down Regulation
CsGy6G034920	-	G2-like	transcription factor stalky-like isoform X1	Down Regulation
CsGy1G026450	-	bZIP	light-inducible protein CPRF2-like	Down Regulation
CsGy5G013500	-	NAC	NAC domain-containing protein 45	Up Regulation
CsGy2G015770	-	MYB	Transcription factor	Up Regulation
